# Supplementary material for: Frog-killing chytrid fungus deploys different strategies to regulate intracellular pressure in developmental states that have or lack a cell wall
Source: Curr Biol. Author manuscript; Available in PMC 2026 Jan 20. (PMC12818911; doi:10.1016/j.cub.2025.10.013)
Supplement: 1 [file NIHMS2116685-supplement-1.xlsx]

## Sheet: Data_S1A_HOG_Orthogroups
buddingYeast_standardName	buddingYeast_systematicName	Orthogroup
Sho1	YER118C	OG6_114267
Sln1	YIL147C	OG6_133293
Ypd1	YDL235C	OG6_111253
Ssk1	YLR006C	OG6_121049
Ste11	YLR362W	OG6_100581
Ssk2/22	YNR031C	OG6_104404
Ssk2/22	YCR073C	OG6_104404
Pbs2	YJL128C	OG6_100914
Hog1	YLR113W	OG6_102675
Cdc24	YAL041W	OG6_112509
Cdc42	YLR229C	OG6_104797
Msb2	YGR014W	OG6_500024
Hkr1	YDR420W	OG6_500843
Ste20	YHL007C	OG6_100484
Ste50	YCL032W	OG6_113385
Bem1	YBR200W	OG6_114264
Opy2	YPR075C	OG6_143747
Stl1	YDR536W	OG6_117943

## Sheet: Data_S1B_vATPase_InterProIDs
Subunit	buddingYeast_standardName	buddingYeast_systematicName	Interpro_ID	Pfam_ID
V1A	VMA1	YDL185W	IPR022878	NA
V1B	VMA2	YBR127C	IPR005723	NA
V1C	VMA5	YKL080W	IPR004907	PF03223
V1D	VMA8	YEL051W	IPR002699	PF01813
V1E	VMA4	YOR332W	IPR002842	PF01991
V1F	VMA7	YGR020C	IPR008218	PF01990
V1G	VMA10	YHR039C-A	IPR005124	PF03179
V1H	VMA13	YPR036W	IPR004908	PF03224
V0a	VPH1/STV1	YOR270C	IPR002490	PF01496
V0c	VMA3	YEL027W	IPR002379	PF00137
V0c'	VMA11	YPL234C	IPR002379	PF00137
V0c"	VMA16	YHR026W	IPR002379	NA
V0d	VMA6	YLR447C	IPR016727	NA
V0e	VMA9	YCL005W-A	IPR008389	PF05493

## Sheet: Data_S1C_HOG-pathway_putativeHo
buddingYeast_standardName	buddingYeast_systematicName	NCBI-GenBank_accession
		Batrachochytrium dendrobatidis JEL423	Spizellomyces punctatus DAOM BR117	Allomyces macrogynus ATCC38327	Saccharomyces cerevisiae S288C	Schizosaccharomyces pombe 972h-	Candida albicans SC5314	Asergilus nidulans FGSC A4	Magnaporthe (Pyricularia) oryzae 70-15	Neurospora crassa OR74A
sho1	YER118C	OAJ43455.1	NF	KNE59312.1	NP_011043.1	NF	XP_723458.2	XP_680967.1	XP_016845977.1	XP_965198.2
		OAJ45049.1		KNE59059.1
				KNE57878.1
				KNE58116.1
sln1	YIL147C	NF	NF	NF	NP_012119.1	NP_594687.1	XP_717946.1	XP_050468734.1	XP_003715545.1	XP_958858.1
						NP_594410.1
						NP_588379.1
ypd1	YDL235C	NF	XP_016609177.1	KNE63293.1	NP_010046.1	NP_595482.1	XP_713887.1	XP_659609.1	XP_003715374.1	XP_011393450.1
				KNE70273.1
				KNE72567.1
ssk1	YLR006C	NF	XP_016612594.1	KNE65779.1	NP_013106.1	NP_596484.1	XP_722233.1	XP_680966.1	XP_003720828.1	XP_011392892.1
				KNE55246.1
ste11	YLR362W	NF	NF	KNE55500.1	NP_013466.1	NP_595714.2	XP_720968.2	XP_659873.1	XP_003717243.1	XP_962994.2
				KNE60168.1
ssk2/22	YNR031C	NF	NF	KNE58794.1	NP_014428.1	NP_594856.2	XP_717180.2	XP_050469030.1	XP_003718937.1	XP_964164.1
	YCR073C	NF	NF		NP_009998.2	NP_593557.1	NF	NF	NF	XP_961942.2
pbs2	YJL128C	OAJ38221.1	XP_016608489.1	KNE66870.1	NP_012407.2	NP_595457.1	XP_716629.1	XP_658535.1	NF	XP_011392789.1
				KNE68190.1
				KNE70226.1
hog1	YLR113W	OAJ43253.1	XP_016611695.1	KNE62993.1	NP_013214.1	NP_592843.1	XP_721016.1	XP_658621.1	XP_003714838.1	XP_962163.2
				KNE61994.1				XP_662272.1
cdc24	YAL041W	NF	XP_016609570.1	NF	NP_009359.1	NP_594221.1	XP_714592.2	XP_663196.1	XP_003717658.1	XP_959830.3
cdc42	YLR229C	OAJ37512.1	XP_016607534.1	KNE57994.1	NP_013330.1	NP_593536.1	XP_711878.1	XP_680756.1	XP_003718598.1	XP_011393920.1
msb2	YGR014W	NF	NF	NF	NP_011528.3	NF	XP_722538.2	XP_664645.1	XP_003711882.1	XP_956146.2
hkr1	YDR420W	NF	NF	NF	NP_010708.1	NF	NF	NF	NF	NF
ste20	YHL007C	OAJ41174.1	XP_016611929.1	KNE63613.1	NP_011856.1	NP_596626.1	XP_720551.1	XP_659671.1	XP_003717065.1	XP_011394882.1
				KNE64808.1
				KNE68027.1 (has unsual predicted IPR011026 domain)
ste50	YCL032W	NF	XP_016605559.1 (potentially bad annotation, gene fusion?)	KNE72016.1	NP_009898.1	NP_593283.1	XP_721713.2	XP_680521.1	XP_003712743.1	XP_956774.1
bem1	YBR200W	NF	NF	NF	NP_009759.3	NP_593744.1	XP_722716.2	XP_664634.1	XP_003714696.1	XP_962335.2
opy2	YPR075C	NF	NF	NF	NP_015400.1	NF	XP_717646.1	XP_660126.1	XP_003712247.1	XP_961340.2

## Sheet: Data_S1D_MIPs-and-v-ATPase_puta
vATPase-subunit	buddingYeast_standardName	buddingYeast_systematicName	NCBI-GenBank_accession
			Batrachochytrium dendrobatidis JEL423	Spizellomyces punctatusa DAOM BR117	Allomyces macrogynus ATCC38327	Saccharomyces cerevisiae S288C	Schizosaccharomyces pombe 972h-	Candida albicans SC5314	Aspergilus nidulans FGSC A4	Magnaporthe (Pyricularia) oryzae 70-15	Neurospora crassa OR74A	Homo sapiens	Dictyostelium discoideum AX4	Acanthamoeba castellanii str. Neff	Chlamydomonas reinhardii (NCBI txid: 3055)	Arabidopsis thaliana (NCBI txid 3702)	Trypanosoma cruzi CL Brener esmereldo-like	Trypanosoma brucei 927/4 GUTat10.1	Naegleria gruberi
V1A	VMA1	YDL185W	OAJ44515.1	XP_016609525.1	KNE72338.1	NP_010096.1	NP_593425.1	XP_019330831.1	XP_050467234.1	XP_003715042.1	XP_961573.1	NP_001681.2	XP_637351.1	XP_004333598.1	XP_001698410.1	NP_178011.1	XP_807670.1	XP_844258.1	XP_002671597.1
					KNE68154.1									XP_004356574.1			XP_812746.1
														XP_004356447.1
V1B	VMA2	YBR127C	OAJ41707.1	XP_016604417.1	KNE54692.1	NP_009685.3	NP_594623.1	XP_711700.1	XP_663836.1	XP_003716730.1	XP_963165.1	NP_001683.2	XP_642608.1	XP_004348339.1	XP_001701846.1	NP_177729.1	XP_808325.1	XP_829232.1	XP_002680466.1
												NP_001684.2				NP_173451.5	XP_806915.1
																NP_974707.1
V1C	VMA5	YKL080W	OAJ40719.1 [has an N-terminal Ube1 (IPR018075) domain, likely two genes improperly annotated together]	XP_016610805.1	KNE67030.1	NP_012843.1	NP_593891.1	XP_716007.1	XP_050469025.1	XP_003717232.1	XP_958622.2	NP_001686.1	XP_638562.1	XP_004340673.1	XP_001696429.1	NP_563916.1	XP_821891.1	XP_827887.1	XP_002678623.1
					KNE68058.1							XP_016859234.1
V1D	VMA8	YEL051W	OAJ45040.1	XP_016609917.1	KNE71737.1	NP_010863.1	NP_588513.1	XP_715551.1	XP_050469332.1	XP_003715275.1	XP_962705.3	NP_057078.1	XP_643919.1	XP_004335896.1	XP_001695144.2	NP_191432.1	XP_808482.1	XP_822625.1	XP_002676793.1
					KNE59688.1												XP_819638.1		XP_002670923.1
																			XP_002669461.1
V1E	VMA4	YOR332W	OAJ41013.1	XP_016605368.1	KNE62668.1	NP_014977.3	NP_594932.1	XP_019331060.1	EAA60096.1	XP_003720979.1	XP_011393174.1	NP_001687.1	XP_643473.1	XP_004338681.1	XP_001692936.1	NP_176602.1	XP_814481.1	XP_829006.1	XP_002673226.1
					KNE65647.1							XP_016860715.1				NP_192853.1	XP_816004.1
																NP_187468.1
V1F	VMA7	YGR020C	OAJ38408.1	XP_016612100.1	KNE68671.1	NP_011534.1	NP_596676.1	XP_720930.2	XP_663484.1	XP_003714531.1	XP_957464.1	NP_004222.2	XP_645434.1	XP_004340853.1	XP_001698292.1	NP_192171.1	XP_820894.1	XP_001219076.1	XP_002678706.1
					KNE60916.1												XP_821970.1
V1G	VMA10	YHR039C-A	OAJ36347.1	XP_016609859.1	KNE63935.1	NP_011905.1	NP_596829.1	XP_713123.1	XP_050468349.1	XP_003710819.1	XP_957104.1	NP_004879.1	XP_642039.2	XP_004347722.1	XP_001699500.1	NP_850489.1	XP_803256.1	XP_847064.1	XP_002677534.1
												NP_612139.1				NP_194102.1	XP_812682.1
												XP_011507489.1				NP_194325.1
V1H	VMA13	YPR036W	OAJ45286.1	XP_016610720.1	KNE54282.1	NP_015361.1	NP_593848.1	XP_019331087.1	XP_658815.1	XP_003713756.1	XP_965131.1	XP_006716518.1	XP_644034.1	XP_004333409.1	XP_001689562.1	NP_189791.1	XP_811617.1	XP_822331.1	XP_002680972.1
					KNE65182.1												XP_820568.1
V0a	VPH1/STV1	YOR270C/YMR054W	OAJ40972.1	XP_016606028.1	KNE55889.1	NP_014913.3	NP_594219.2	XP_712251.1	XP_662687.2	XP_003719917.1	XP_956054.1	NP_005168.2	XP_629892.1	XP_004356732.1	XP_001695223.1	NP_850122.1	XP_814777.1	XP_844804.1	XP_002673239.1
					KNE58695.1	NP_013770.1		XP_712308.1	XP_663210.1			NP_036595.2			XP_042925236.1	NP_568051.1	XP_817268.1		XP_002669641.1
												XP_011543028.1			XP_042919461.1	NP_179736.1	XP_819285.1
												XP_005250451.1
V0d	VMA6	YLR447C	OAJ44911.1	XP_016605975.1	KNE55328.1	NP_013552.3	NP_594237.1	XP_710332.2	XP_660772.1	XP_003709765.1	XP_956842.1	NP_004682.2	XP_644805.1	XP_004340986.1	XP_001703440.1	NP_189513.1	XP_808891.1	XP_844729.1	XP_002672968.1
					KNE59975.1							NP_689778.1	XP_644445.1			NP_189512.1	XP_808900.1
V0c/c'/c"	VMA3/VMA11/VMA16	YEL027W	OAJ42220.1	XP_016607899.1	KNE65763.1	NP_010887.3	NP_594799.1	XP_019330862.1	XP_660692.2	XP_003720611.1	XP_961418.2	NP_001685.1	XP_644319.1	XP_004344009.1	NP_958409.1	NP_179244.1	XP_810187.1	XP_847043.1	XP_002668836.1
		YPL234C	OAJ37496.1	XP_016609997.1	KNE62548.1	NP_015090.1	NP_593600.1	XP_721376.1	XP_050468896.1	XP_003709260.1	XP_965807.1	NP_004038.1	XP_644318.1	XP_004353558.1	XP_001696969.1	NP_564098.2	XP_813012.1	XP_828835.1	XP_002678119.1
		YHR026W		XP_016612841.1	KNE63736.1	NP_011891.1	NP_594516.1	XP_722165.1	XP_662322.1	XP_003717258.1	XP_964449.1					NP_195198.1	XP_808224.1	XP_828603.1	XP_002671873.1
					KNE71959.1				XP_050466998.1	XP_003711974.1						NP_177693.1	XP_810789.1	XP_822414.1	XP_002673621.1
					KNE61565.1				XP_680872.1							NP_195603.1	XP_811511.1	XP_822280.1
					KNE56879.1											NP_180132.1	XP_811884.1	XP_845771.1
																NP_194979.1	XP_812413.1	XP_845622.1
																NP_051046.1	XP_815532.1
																NP_178769.2	XP_818993.1
V0e	VMA9	YCL005W-A	DS022305.1:930662-931379	XP_016611191.1	KNE62933.1	NP_958835.1	NP_001018781.2	XP_019330691.1	Good hit to BN001301.1: 1962643-1962779	XP_003714476.1	XP_962323.2	NP_003936.1			XP_042928767.1	NP_568823.1	XP_815603.1	XP_828887.1	NA
					KNE61927.1							NP_660265.2				NP_974623.1
	Major Intrinsic Protein Family		OAJ39524.1	XP_016606058.1	KNE54039.1	NP_015518.1	NP_592788.1	XP_715780.1	XP_050467408.1	XP_003711197.1	XP_965183.2	NP_001095937.1	XP_641078.1	XP_004338079.1	XP_042914543.1	NP_173223.1	XP_810215.1	XP_827897.1	XP_002681822.1
			OAJ41456.1	XP_016608053.1	KNE57187.1	NP_013047.1			XP_050467888.1	XP_003711708.1		NP_001161.1	XP_641629.1	XP_004338524.1	XP_001690126.2	NP_180152.1	XP_810214.1	XP_827896.1	XP_002669389.1
			OAJ43010.1	XP_016613015.1	KNE57186.1	NP_013057.1			XP_050468529.1	XP_003717502.1		NP_066190.2	XP_647526.1	XP_004339464.1	XP_001694120.1	NP_192056.1	XP_813167.1	XP_845274.1
					KNE62599.1	NP_116601.1				XP_003717725.1		NP_001160.2		XP_004340969.1		NP_181221.1	XP_815990.1
					KNE64926.1					XP_003719970.1		NP_932766.1		XP_004343633.1		NP_177462.1	XP_816487.1
					KNE65713.1					XP_003719667.1		NP_036196.1		XP_004344144.1		NP_181255.1	XP_818946.1
					KNE65712.1							NP_000477.1		XP_004348670.1		NP_190910.1	XP_815991.1
					KNE65934.1							NP_001642.1		XP_004353603.1		NP_181254.1
					KNE66934.1							NP_001641.1				NP_191702.1
					KNE68994.1							NP_001643.2				NP_195236.1
					KNE72784.1							NP_945349.1				NP_182120.1
					KNE73253.1							NP_766627.1				NP_171668.1
												NP_004916.1				NP_567178.1
												NP_536354.2				NP_188245.1
																NP_189283.1
																NP_193465.1
																NP_194071.1
																NP_566271.1
																NP_193626.1
																NP_567572.1
																NP_198598.1
																NP_180986.1
																NP_174472.2
																NP_200874.1
																NP_199556.1
																NP_198597.1
																NP_197330.1
																NP_191254.1
																NP_187059.1
																NP_178191.1
																NP_190328.1
																NP_191042.1
																NP_192776.1
																NP_181434.1
																NP_179277.1
